# Supplementary material for: Comparative genome characterization of the periodontal pathogen Tannerella forsythia
Source: BMC Genomics. 2020 Feb 11;21:150. doi: 10.1186/s12864-020-6535-y (PMC7014623; doi:10.1186/s12864-020-6535-y)
Supplement: Supplementary file 1 — Additional file 1: Table S1. xBlast Score Ratio values of 45 suggested virulence genes blasted against entire Tannerella genomes (heatmap plot in Fig. 4). [file 12864_2020_6535_MOESM1_ESM.xls]

## Sheet: orig_order
Gene	ATCC43037	92A2	BU063	3313	KS16	UB4	UB20	UB22	9610	W10960	W11663
tfsB	1.00	1.00	0.46	1.00	1.00	1.00	0.99	0.99	0.99	0.99	1.00
tfsA	1.00	1.00	0.58	1.00	1.00	1.00	1.00	1.00	1.00	1.00	1.00
susB	1.00	1.00	0.86	0.99	1.00	0.99	0.99	1.00	1.00	0.99	0.99
siaHI	1.00	0.99	0.05	0.99	1.00	1.00	1.00	1.00	1.00	0.99	0.99
prtH	1.00	1.00	0.00	0.99	0.99	1.00	1.00	1.00	1.00	1.00	1.00
nanH	1.00	0.98	0.00	0.98	0.98	0.99	0.99	0.98	0.98	0.98	0.99
miropsin-2	1.00	0.53	0.16	0.44	0.61	0.95	0.96	0.62	0.96	0.62	0.62
miropsin-1	0.71	0.98	0.26	0.59	0.89	0.85	0.98	1.00	0.88	0.89	0.98
mirolysin	0.95	1.00	0.18	0.78	1.00	1.00	1.00	0.99	0.99	0.45	1.00
mirolase	1.00	0.76	0.33	1.00	0.75	0.73	0.74	0.96	0.74	0.73	0.99
methylglyoxal	1.00	1.00	0.92	1.00	1.00	1.00	0.99	1.00	1.00	1.00	1.00
karilysin	0.99	0.54	0.47	0.53	0.95	0.64	0.99	0.65	0.99	0.41	0.75
hexA	1.00	1.00	0.00	1.00	0.99	0.99	1.00	1.00	0.99	0.99	1.00
groEL	1.00	0.99	0.94	1.00	1.00	1.00	1.00	1.00	1.00	0.99	1.00
fucO	1.00	1.00	0.70	0.99	1.00	1.00	1.00	0.99	1.00	1.00	1.00
forsilysin	1.00	0.98	0.11	0.99	0.99	0.99	0.99	0.99	0.26	1.00	0.86
enolase	1.00	1.00	0.92	1.00	1.00	1.00	1.00	1.00	1.00	1.00	1.00
bspA_2	1.00	0.63	0.06	0.94	0.87	0.96	0.34	0.80	0.93	0.82	0.43
bspA	1.00	0.97	0.09	0.47	0.55	0.99	0.49	0.82	0.51	0.51	0.96
bglX	1.00	0.99	0.06	0.99	0.99	1.00	0.99	1.00	0.99	0.99	1.00
beta-Gal_3	1.00	1.00	0.05	0.98	1.00	0.99	0.98	1.00	1.00	1.00	0.98
beta-Gal_2	1.00	1.00	0.22	1.00	1.00	1.00	0.95	1.00	1.00	1.00	1.00
beta-Gal_1	1.00	0.99	0.06	0.99	0.98	1.00	1.00	1.00	1.00	0.99	0.99
alpha-Man_2	1.00	0.99	0.00	1.00	0.99	1.00	0.99	1.00	0.99	0.99	0.99
alpha-Man_1	1.00	1.00	0.00	1.00	1.00	1.00	1.00	1.00	1.00	1.00	1.00
abfA	1.00	0.99	0.15	0.00	0.99	1.00	0.99	0.99	1.00	1.00	1.00
TF2930	1.00	1.00	0.84	1.00	1.00	1.00	1.00	0.99	1.00	1.00	1.00
TF2926	1.00	1.00	0.92	1.00	1.00	1.00	1.00	1.00	1.00	1.00	1.00
TF2392	0.99	1.00	0.00	0.99	0.98	0.99	1.00	0.99	1.00	0.99	0.99
TF2014	1.00	1.00	0.39	0.99	0.99	1.00	1.00	0.99	0.99	0.99	0.99
TF1723	0.99	1.00	0.00	0.77	0.99	0.99	0.99	1.00	0.99	0.98	0.99
TF1717	0.99	1.00	0.76	0.99	0.99	1.00	0.99	0.99	0.99	0.99	1.00
TF1711	0.58	1.00	0.07	1.00	1.00	1.00	0.58	1.00	1.00	1.00	1.00
TF1705	0.73	1.00	0.00	0.62	0.73	0.74	0.73	0.74	0.73	0.74	0.61
TF1589	0.28	1.00	0.11	0.69	0.69	0.28	0.73	0.27	0.28	0.69	0.69
TF1502	0.99	1.00	0.00	1.00	1.00	0.99	1.00	1.00	1.00	1.00	0.99
TF1439	1.00	1.00	0.05	1.00	0.99	1.00	0.62	0.99	1.00	1.00	0.99
TF1416	0.99	1.00	0.05	1.00	0.99	0.99	0.99	0.99	0.99	1.00	0.99
TF1320	0.99	1.00	0.25	0.99	0.99	0.99	0.99	0.99	0.99	0.99	0.99
TF1012	1.00	1.00	0.86	1.00	1.00	1.00	1.00	1.00	1.00	0.97	1.00
TF0960	0.98	1.00	0.05	0.98	0.98	0.98	0.99	1.00	0.98	0.99	0.98
TF0751	0.99	1.00	0.82	1.00	1.00	0.99	1.00	1.00	1.00	1.00	1.00
TF0636	0.99	1.00	0.05	1.00	1.00	0.99	1.00	0.99	0.99	0.99	1.00
TF0371	1.00	1.00	0.00	0.99	1.00	1.00	1.00	0.99	1.00	0.99	1.00
TF0015	1.00	1.00	0.84	0.98	1.00	1.00	1.00	0.98	1.00	1.00	1.00

## Sheet: sorted_by_BU063
Gene	ATCC43037	92A2	BU063	3313	KS16	UB4	UB20	UB22	9610	W10960	W11663
groEL	1.00	0.99	0.94	1.00	1.00	1.00	1.00	1.00	1.00	0.99	1.00
enolase	1.00	1.00	0.92	1.00	1.00	1.00	1.00	1.00	1.00	1.00	1.00
methylglyoxal	1.00	1.00	0.92	1.00	1.00	1.00	0.99	1.00	1.00	1.00	1.00
TF2926	1.00	1.00	0.92	1.00	1.00	1.00	1.00	1.00	1.00	1.00	1.00
susB	1.00	1.00	0.86	0.99	1.00	0.99	0.99	1.00	1.00	0.99	0.99
TF1012	1.00	1.00	0.86	1.00	1.00	1.00	1.00	1.00	1.00	0.97	1.00
TF0015	1.00	1.00	0.84	0.98	1.00	1.00	1.00	0.98	1.00	1.00	1.00
TF2930	1.00	1.00	0.84	1.00	1.00	1.00	1.00	0.99	1.00	1.00	1.00
TF0751	0.99	1.00	0.82	1.00	1.00	0.99	1.00	1.00	1.00	1.00	1.00
TF1717	0.99	1.00	0.76	0.99	0.99	1.00	0.99	0.99	0.99	0.99	1.00
fucO	1.00	1.00	0.70	0.99	1.00	1.00	1.00	0.99	1.00	1.00	1.00
tfsA	1.00	1.00	0.58	1.00	1.00	1.00	1.00	1.00	1.00	1.00	1.00
karilysin	0.99	0.54	0.47	0.53	0.95	0.64	0.99	0.65	0.99	0.41	0.75
tfsB	1.00	1.00	0.46	1.00	1.00	1.00	0.99	0.99	0.99	0.99	1.00
TF2014	1.00	1.00	0.39	0.99	0.99	1.00	1.00	0.99	0.99	0.99	0.99
mirolase	1.00	0.76	0.33	1.00	0.75	0.73	0.74	0.96	0.74	0.73	0.99
miropsin-1	0.71	0.98	0.26	0.59	0.89	0.85	0.98	1.00	0.88	0.89	0.98
TF1320	0.99	1.00	0.25	0.99	0.99	0.99	0.99	0.99	0.99	0.99	0.99
beta-Gal_2	1.00	1.00	0.22	1.00	1.00	1.00	0.95	1.00	1.00	1.00	1.00
mirolysin	0.95	1.00	0.18	0.78	1.00	1.00	1.00	0.99	0.99	0.45	1.00
miropsin-2	1.00	0.53	0.16	0.44	0.61	0.95	0.96	0.62	0.96	0.62	0.62
abfA	1.00	0.99	0.15	0.00	0.99	1.00	0.99	0.99	1.00	1.00	1.00
forsilysin	1.00	0.98	0.11	0.99	0.99	0.99	0.99	0.99	0.26	1.00	0.86
TF1589	0.28	1.00	0.11	0.69	0.69	0.28	0.73	0.27	0.28	0.69	0.69
bspA	1.00	0.97	0.09	0.47	0.55	0.99	0.49	0.82	0.51	0.51	0.96
TF1711	0.58	1.00	0.07	1.00	1.00	1.00	0.58	1.00	1.00	1.00	1.00
beta-Gal_1	1.00	0.99	0.06	0.99	0.98	1.00	1.00	1.00	1.00	0.99	0.99
bglX	1.00	0.99	0.06	0.99	0.99	1.00	0.99	1.00	0.99	0.99	1.00
bspA_2	1.00	0.63	0.06	0.94	0.87	0.96	0.34	0.80	0.93	0.82	0.43
beta-Gal_3	1.00	1.00	0.05	0.98	1.00	0.99	0.98	1.00	1.00	1.00	0.98
siaHI	1.00	0.99	0.05	0.99	1.00	1.00	1.00	1.00	1.00	0.99	0.99
TF0636	0.99	1.00	0.05	1.00	1.00	0.99	1.00	0.99	0.99	0.99	1.00
TF0960	0.98	1.00	0.05	0.98	0.98	0.98	0.99	1.00	0.98	0.99	0.98
TF1416	0.99	1.00	0.05	1.00	0.99	0.99	0.99	0.99	0.99	1.00	0.99
TF1439	1.00	1.00	0.05	1.00	0.99	1.00	0.62	0.99	1.00	1.00	0.99
alpha-Man_1	1.00	1.00	0.00	1.00	1.00	1.00	1.00	1.00	1.00	1.00	1.00
alpha-Man_2	1.00	0.99	0.00	1.00	0.99	1.00	0.99	1.00	0.99	0.99	0.99
hexA	1.00	1.00	0.00	1.00	0.99	0.99	1.00	1.00	0.99	0.99	1.00
nanH	1.00	0.98	0.00	0.98	0.98	0.99	0.99	0.98	0.98	0.98	0.99
prtH	1.00	1.00	0.00	0.99	0.99	1.00	1.00	1.00	1.00	1.00	1.00
TF0371	1.00	1.00	0.00	0.99	1.00	1.00	1.00	0.99	1.00	0.99	1.00
TF1502	0.99	1.00	0.00	1.00	1.00	0.99	1.00	1.00	1.00	1.00	0.99
TF1705	0.73	1.00	0.00	0.62	0.73	0.74	0.73	0.74	0.73	0.74	0.61
TF1723	0.99	1.00	0.00	0.77	0.99	0.99	0.99	1.00	0.99	0.98	0.99
TF2392	0.99	1.00	0.00	0.99	0.98	0.99	1.00	0.99	1.00	0.99	0.99
