# Supplementary material for: Comparative genome characterization of the periodontal pathogen Tannerella forsythia
Source: BMC Genomics. 2020 Feb 11;21:150. doi: 10.1186/s12864-020-6535-y (PMC7014623; doi:10.1186/s12864-020-6535-y)
Supplement: Supplementary file 3 — Additional file 3: Table S3. List of promising therapeutic targets based on presence-absence analyses. [file 12864_2020_6535_MOESM3_ESM.xls]

## Sheet: targets
Gene	ATCC43037	92A2	BU063	3313	KS16	UB4	UB20	UB22	9610	W10960	W11663
tfsB	1.00	1.00	0.46	1.00	1.00	1.00	0.99	0.99	0.99	0.99	1.00
tfsA	1.00	1.00	0.58	1.00	1.00	1.00	1.00	1.00	1.00	1.00	1.00
siaHI	1.00	0.99	0.05	0.99	1.00	1.00	1.00	1.00	1.00	0.99	0.99
prtH	1.00	1.00	0.00	0.99	0.99	1.00	1.00	1.00	1.00	1.00	1.00
nanH	1.00	0.98	0.00	0.98	0.98	0.99	0.99	0.98	0.98	0.98	0.99
hexA	1.00	1.00	0.00	1.00	0.99	0.99	1.00	1.00	0.99	0.99	1.00
bglX	1.00	0.99	0.06	0.99	0.99	1.00	0.99	1.00	0.99	0.99	1.00
beta-Gal_3	1.00	1.00	0.05	0.98	1.00	0.99	0.98	1.00	1.00	1.00	0.98
beta-Gal_2	1.00	1.00	0.22	1.00	1.00	1.00	0.95	1.00	1.00	1.00	1.00
beta-Gal_1	1.00	0.99	0.06	0.99	0.98	1.00	1.00	1.00	1.00	0.99	0.99
alpha-Man_2	1.00	0.99	0.00	1.00	0.99	1.00	0.99	1.00	0.99	0.99	0.99
alpha-Man_1	1.00	1.00	0.00	1.00	1.00	1.00	1.00	1.00	1.00	1.00	1.00
TF2392	0.99	1.00	0.00	0.99	0.98	0.99	1.00	0.99	1.00	0.99	0.99
TF2014	1.00	1.00	0.39	0.99	0.99	1.00	1.00	0.99	0.99	0.99	0.99
TF1502	0.99	1.00	0.00	1.00	1.00	0.99	1.00	1.00	1.00	1.00	0.99
TF1416	0.99	1.00	0.05	1.00	0.99	0.99	0.99	0.99	0.99	1.00	0.99
TF1320	0.99	1.00	0.25	0.99	0.99	0.99	0.99	0.99	0.99	0.99	0.99
TF0960	0.98	1.00	0.05	0.98	0.98	0.98	0.99	1.00	0.98	0.99	0.98
TF0636	0.99	1.00	0.05	1.00	1.00	0.99	1.00	0.99	0.99	0.99	1.00
TF0371	1.00	1.00	0.00	0.99	1.00	1.00	1.00	0.99	1.00	0.99	1.00
