# Supplementary material for: Comparative genome characterization of the periodontal pathogen Tannerella forsythia
Source: BMC Genomics. 2020 Feb 11;21:150. doi: 10.1186/s12864-020-6535-y (PMC7014623; doi:10.1186/s12864-020-6535-y)
Supplement: Supplementary file 4 — Additional file 4: Table S4. Bacteroidales genome assemblies used for the identification of putative glycosylation loci. [file 12864_2020_6535_MOESM4_ESM.xls]

## Sheet: Sheet1
Organism	Strain	Assembly (GenBank accession and version)
Bacteroides fragilis	NCTC 9343	GCF_000025985.1_ASM2598v1
Bacteroides caccae	ATCC 43185	GCF_000169015.1_ASM16901v1
Bacteroides caccae	CL03T12C61	GCF_000273725.1_Bact_cacc_CL03T12C61_V1
Bacteroides ovatus	ATCC 8483	GCF_001314995.1_ASM131499v1
Bacteroides thetaiotaomicron	VPI-5482	GCF_000011065.1_ASM1106v1
Bacteroides uniformis	ATCC 8492	GCF_000154205.1_ASM15420v1
Bacteroides vulgatus	ATCC 8482	GCF_000012825.1_ASM1282v1
Parabacteroides distasonis	ATCC 8503	GCF_000012845.1_ASM1284v1
Parabacteroides merdae	ATCC 43184	GCF_000154105.1_ASM15410v1
Porphyromonas gingivalis	W83	GCF_000007585.1_ASM758v1
Prevotella intermedia	17	GCF_000261025.1_ASM26102v1
Prevotella melaninogenica	ATCC 25845	GCF_000144405.1_ASM14440v1
